# Supplementary material for: Indwelling Catheters Should Be Restricted in Primary and Revision Arthroplasty: A Retrospective Analysis After Changes to Hospital Standard Perioperative Treatment Protocol
Source: Antibiotics (Basel). 2025 Apr 2;14(4):368. doi: 10.3390/antibiotics14040368 (PMC12024275; doi:10.3390/antibiotics14040368)
Supplement: Supplementary file 1 [file antibiotics-14-00368-s001.zip]

Archive with 1 entries (1 files):
- antibiotics-3426764-supplementary.pdf
